# Supplementary material for: The Phytoplankton Taxon-Dependent Oil Response and Its Microbiome: Correlation but Not Causation
Source: Front Microbiol. 2019 Mar 11;10:385. doi: 10.3389/fmicb.2019.00385 (PMC6421335; doi:10.3389/fmicb.2019.00385)
Supplement: Supplementary Table 1 — P-values of the Student tests between X and AX phytoplankton physiological parameters. Treatments are C for control, D for dispersant alone, O for crude oil, OD for dispersed crude oil. Significant p-values are indicated by stars: < 0.05 (*); < 0.01 (**); < 0.001 (***). P-values are in bold when the parameter is significantly higher in the X than AX cultures. [file Table_1.XLSX]

## Sheet: Sheet1
Variable	Treatment	Amphidinium	Peridinium	Skeletonema
Growth rate	C	0.818	0.046*	0.020*
	D	0.06521	0.045*	0.039*
	O	0.6503	0.014*	0.026*
	OD	0.2254	0.030*	0.012*
Fv/Fm	C	0.078	< 2.200E-16***	< 2.200E-16***
	D	0.56	< 2.200E-16***	< 2.200E-16***
	O	0.12	< 2.200E-16***	< 2.200E-16***
	OD	2.800E-11***	3.683E-117***	1.480E-14***
SigmaPSII	C	0.403	< 2.200E-16***	2.817E-12***
	D	0.06	8.892E-09***	5.472E-16***
	O	0.09	< 2.200E-16***	3.526E-15***
	OD	< 2.200E-16***	< 2.200E-16***	< 2.200E-16***
Potential rETRmax	C	0.5564	2.155E-3***	< 2.200E-16***
	D	0.06	0.1758	< 2.200E-16***
	O	0.64	< 2.200E-16***	< 2.200E-16***
	OD	1.399E-6***	< 2.200E-16***	2.073E-05***
