# Supplementary material for: The Phytoplankton Taxon-Dependent Oil Response and Its Microbiome: Correlation but Not Causation
Source: Front Microbiol. 2019 Mar 11;10:385. doi: 10.3389/fmicb.2019.00385 (PMC6421335; doi:10.3389/fmicb.2019.00385)
Supplement: Supplementary Table 2 — LMM post-hoc Dunnett test values and p-values of FL and PA bacterial abundance and ANOVA post-hoc Dunnett test values and p-values of aminopeptidase, glucosidase and lipase extracellular activities between control and each treatment for each phytoplankton species. A positive test value indicates a higher abundance or activity in the treatment than in the control and reciprocally, a negative test value indicates a lower abundance or activity in the treatment than in the control. Treatments are C for control, D for dispersant alone, O for crude oil, OD for dispersed crude oil. Significant p-values are indicated by stars: < 0.05 (*); < 0.01 (**); < 0.001 (***). [file Table_2.XLSX]

## Sheet: Sheet1
Extracellular activity	Treatment	Amphidinium				Peridinium				Skeletonema
		FL		PA		FL		PA		FL		PA
		Value	p-value	Value	p-value	Value	p-value	Value	p-value	Value	p-value	Value	p-value
Bacterial abundance	D-C	0.042	1	0.799	0.763	-0.944	0.666	0.867	0.719	-4.871	<2.83E-06***	-0.467	0.937
	O-C	0.141	0.998	3.416	0.00182**	14.314	<1E-04***	9.791	<1E-04***	-4.753	4.85E-06***	5.117	<1E-05***
	OD-C	14.093	<1E-08***	9.39	<1E-04***	1.179	0.502	8.987	<1E-04***	-5.91	<1E-06***	-0.16	0.997
Aminopeptidase	D-C	-0.111	0.99894	1.628	0.307	0.067	0.99977	-1.651	0.2976	-0.085	1	1.883	0.243
	O-C	0.038	0.99996	0.189	0.995	-3.051	0.039*	-2.458	0.0934	2.288	0.131	0.234	0.991
	OD-C	4.446	0.006**	0.381	0.962	5.753	0.001**	-4.141	0.008**	2.648	0.08	0.02	1
Glucosidase	D-C	0.457	0.939	1.39	0.417	0.992	0.649	-1.118	0.571	-0.932	0.6869	1.052	0.611
	O-C	0.655	0.851	-0.307	0.979	-1.663	0.293	-1.553	0.339	3.93	0.011*	-0.363	0.967
	OD-C	4.074	0.009**	-0.14	0.793	1.909	0.208	-1.295	0.467	0.837	0.7457	-0.33	0.975
Lipase	D-C	0.134	0.998	-0.759	0.462	2.004	0.182	1.603	0.317	0.022	1	-0.525	0.913
	O-C	1.717	0.272	-1.305	0.68	1.302	0.464	-2.511	0.0863	0.076	1	-0.51	0.919
	OD-C	14.845	<0.001***	0.942	0.364	35.343	<0.001***	-2.216	0.1337	2.008	0.181	0.833	0.748
