# Supplementary material for: The Phytoplankton Taxon-Dependent Oil Response and Its Microbiome: Correlation but Not Causation
Source: Front Microbiol. 2019 Mar 11;10:385. doi: 10.3389/fmicb.2019.00385 (PMC6421335; doi:10.3389/fmicb.2019.00385)
Supplement: Supplementary Table 3 — SIMPER analyses of the OTUs collectively accounting for at least 50% of the total dissimilarity between the bacterial communities of Amphidinium carterae and Peridinium sociale cultures (top), of Amphidinium carterae and Skeletonema sp. cultures (middle) and Peridinium sociale and Skeletonema sp. cultures (bottom). Columns 2 and 3: average percent of total reads of the OTU in each species compared. Contribution: percentage of the dissimilarity explained by each OTU. P value obtained after 999 iterations of the SIMPER test. [file Table_3.XLSX]

## Sheet: Sheet1
Taxon	Amphidinium	Peridinium	Contribution	p value
Flavobacteriaceae	0.03%	17.40%	10.09%	0.001
Alteromonadaceae (genus Marinobacter)	0.00%	12.70%	7.38%	0.001
Alcanivoracaceae (genus Alcanivorax)	12.37%	0.00%	7.18%	0.001
Hyphomicrobiaceae	11.79%	0.10%	6.79%	0.001
Flavobacteriaceae	0.02%	11.47%	6.65%	0.001
Rhodobacteraceae (genus Marivita)	10.53%	0.07%	6.08%	0.001
Rhodobacteraceae	0.01%	7.25%	4.21%	0.001
Rhodobacteraceae (genus Marivita)	6.22%	0.02%	3.60%	0.001
Taxon	Amphidinium	Skeletonema	Contribution	p value
Flavobacteriaceae	0.00%	75.85%	37.97%	0.001
Rhodobiaceae (genus Pyruvatibacter)	0.00%	15.40%	7.71%	0.001
Alcanivoracaceae (genus Alcanivorax)	12.37%	0.00%	6.19%	0.005
Hyphomicrobiaceae	11.79%	0.00%	5.90%	0.001
Taxon	Peridinium	Skeletonema	Contribution	p value
Flavobacteriaceae	0.45%	75.85%	38.18%	0.001
Flavobacteriaceae	17.40%	0.00%	8.81%	0.001
Rhodobiaceae (genus Pyruvatibacter)	0.10%	15.40%	7.75%	0.001
