# Supplementary material for: The Phytoplankton Taxon-Dependent Oil Response and Its Microbiome: Correlation but Not Causation
Source: Front Microbiol. 2019 Mar 11;10:385. doi: 10.3389/fmicb.2019.00385 (PMC6421335; doi:10.3389/fmicb.2019.00385)
Supplement: Supplementary Table 4 — Results of the collinearity tests between the selected variables for the forward selection tests, and their collinear variables (noted co-variables). Significant variables indicated by the forward selection test for the CCA are indicated in bold. Collinearity and forward selection tests were done for each phytoplankton species (Amphidinium carterae, Peridinium sociale and Skeletonema sp.) and for the three species together (noted All). [file Table_4.XLSX]

## Sheet: Sheet1
		Selected variable	Co-variable	R	p-value
	Amphidinium	Dispersant
		Phytoplankton growth rate	Oil	-0.89	< 0.001
		Fv/Fm	Alpha	1	< 0.001
			potential rETRmax	0.95	< 0.001
			Glucosidase	0.78	< 0.01
		Bacteria abundance
		Aminopeptidase
		Lipase
	Peridinium	Phytoplankton growth rate	Dispersant	-0.89	< 0.001
			Fv/Fm	0.68	< 0.05
		Alpha	Fv/Fm	0.82	< 0.01
			potential rETRmax	1	< 0.001
		Aminopeptidase	Oil	-0.77	< 0.05
			Bacteria abundance	-0.65	< 0.01
			Glucosidase	0.78	< 0.05
		Lipase
	Skeletonema	Oil	potential rETRmax	-0.89	< 0.01
		Phytoplankton growth rate	Dispersant	-0.89	< 0.01
			Fv/Fm	1	< 0.001
		Alpha	Dispersant	-0.89	< 0.001
		Bacteria abundance	Glucosidase	-0.79	< 0.05
		Aminopeptidase
		Lipase
	ALL	Phytoplankton growth rate	Oil	-0.43	< 0.05
			Dispersant	-0.47	< 0.05
			potential rETRmax	0.65	< 0.001
			Glucosidase	0.58	< 0.001
		Fv/Fm	Alpha	0.98	< 0.01
			potential rETRmax	-0.43	< 0.05
		Bacteria abundance	Oil	0.46	< 0.05
		Aminopeptidase	Glucosidase	0.57	< 0.01
		Lipase
