# Supplementary material for: The Phytoplankton Taxon-Dependent Oil Response and Its Microbiome: Correlation but Not Causation
Source: Front Microbiol. 2019 Mar 11;10:385. doi: 10.3389/fmicb.2019.00385 (PMC6421335; doi:10.3389/fmicb.2019.00385)
Supplement: Supplementary Table 5 — Detailed results of the Indicator Species Analysis of each significant cluster identified by PCoA (Figure 4A–C) and ANOSIM, for Amphidinium carterae, Peridinium sociale, and Skeletonema sp. microbiomes. IndVal is the Indicator value index, a product of the components A and B. Component A is the probability that the sample belongs to the target cluster given the fact that the species has been found (specificity); component B is the probability of finding the species in samples belonging to the specific cluster (fidelity). P value obtained after 9999 iterations of the Indicator Species analysis. [file Table_5.xlsx]

## Sheet: Sheet1
Phytoplankton species	Treatment clusters	Taxon	A	B	IndVal	p-value
Amphidinium carterae	PA w/o oil (1)	Rhodobacteraceae (genus Marivita)	0.9167	1	0.957	0.0125
	FL w/o oil (2)	Rhodobacteraceae	0.8421	1	0.918	0.0218
	PA w/ oil (3)	Alcanivoracaceae (genus Alcanivorax)	1	1	1	0.0443
		Alteromonadaceae (genus Marinobacter)	1	1	1	0.0443
	FL w/ oil (4)	Rhodobacteraceae	1	1	1	0.0465
	PA w/o oil + FL w/o oil (1+2)	Rhodobacteraceae	1	1	1	0.0043
	FL w/o + FL w/ oil (2+4)	Alphaproteobacteria	1	1	1	0.018
		Rhodobacteraceae	1	1	1	0.018
		Rhodospirillaceae	0.9621	1	0.981	0.0391
		Rhodobacteraceae (genus Marivita)	0.9503	1	0.975	0.0263
		Phyllobacteriaceae	0.907	1	0.952	0.0269
		Rhodobacteraceae	0.8947	1	0.946	0.0474
	PA w/ oil + FL w/ oil (3+4)	Alteromonadaceae (genus Marinobacter)	1	1	1	0.0043
		Rhizobiales	1	1	1	0.0043
		Rhodobacteraceae	1	1	1	0.0043
		Rhodobacteraceae	1	1	1	0.0043
		Rhodobacteraceae	0.9906	1	0.995	0.0365
		Rhodobacteraceae (genus Marivita)	0.9643	1	0.982	0.0215
		Rhodobacteraceae (genus Marivita)	0.9574	1	0.978	0.0205
		Oceanospirillales	0.9545	1	0.977	0.0387
		Alcanivoracaceae (genus Alcanivorax)	0.9505	1	0.975	0.0366
		Alcanivoracaceae (genus Alcanivorax)	0.9474	1	0.973	0.0353
	PA w/o oil + FL w/o oil + FL w/ oil (1+2+4)	Hyphomicrobiaceae	1	1	1	0.0443
		Sinobacteraceae	1	1	1	0.0443
		Phyllobacteriaceae	1	1	1	0.0443
		Salinisphaeraceae	1	1	1	0.0443
		Phyllobacteriaceae	0.9824	1	0.991	0.0272
		Alphaproteobacteria	0.9779	1	0.989	0.0255
		Rhizobiales	0.9665	1	0.983	0.0409
Peridinium sociale	PA w/ oil (3)	Alphaproteobacteria	1	1	1	0.0492
	PA w/o oil + FL w/o oil (1+2)	Alphaproteobacteria	0.9927	1	0.996	0.0218
		[Balneolaceae]	0.9492	1	0.974	0.0335
		Flammeovirgaceae	0.9053	1	0.951	0.0339
	PA w/o + PA w/ oil (1+3)	Hyphomicrobiaceae	1	1	1	0.0169
		Phyllobacteriaceae	0.9341	1	0.966	0.0187
	FL w/o + FL w/ oil (2+4)	Rhodospirillaceae	0.9322	1	0.966	0.0236
		Rhodospirillaceae	0.9059	1	0.952	0.0393
	PA w/ oil + FL w/ oil (3+4)	Hyphomicrobiaceae	0.9463	1	0.973	0.0212
		Alphaproteobacteria	0.8824	1	0.939	0.0446
	PA w/o oil + FL w/o oil + PA w/ oil (1+2+3)	Saprospiraceae	0.9753	1	0.988	0.0387
	FL w/o oil + PA w/ oil + FL w/ oil (2+3+4)	Alteromonadaceae (genus Glaciecola)	1	1	1	0.0167
		Rhodobacteraceae	1	1	1	0.0167
		Flavobacteriaceae	0.9732	1	0.986	0.0497
Skeletonema sp.	FL others (FL D + O) (2)	Flavobacteriaceae	1	1	1	0.0136
	FL CT0 + FL OD (3+4)	Xanthomonadaceae	1	1	1	0.0288
		Alphaproteobacteria	1	1	1	0.0288
	PA + FL CT0 + FL OD (1+3+4)	Alphaproteobacteria	0.9799	1	0.99	0.032
